# Supplementary material for: A Simplified and Versatile System for the Simultaneous Expression of Multiple siRNAs in Mammalian Cells Using Gibson DNA Assembly
Source: PLoS One. 2014 Nov 14;9(11):e113064. doi: 10.1371/journal.pone.0113064 (PMC4232585; doi:10.1371/journal.pone.0113064)
Supplement: Table S1 — Primers used for PCR analysis. (XLS) [file pone.0113064.s004.xls]

## Sheet: Suppl Table 1
Supplemental Table 1. Primers used for qPCR analysis
Name	Oligo Sequence
mouse GAPDH	ACCCAGAAGACTGTGGATGG
	CACATTGGGGGTAGGAACAC
mouse Axin2	CTCCCCACCTTGAATGAAGA
	ACTGGGTCGCTTCTCTTGAA
mouse b-catenin	GTGCAATTCCTGAGCTGACA
	CTTAAAGATGGCCAGCAAGC
mouse c-Myc	CAACGTCTTGGAACGTCAGA
	TCGTCTGCTTGAATGGACAG
human GAPDH	CAACGAATTTGGCTACAGCA
	AGGGGAGATTCAGTGTGGTG
human b-catenin	CTGCAGGGGTCCTCTGTG
	TGCATATGTCGCCACACC
